# Supplementary material for: The Role of Prussian Blue-Thallium and Potassium Similarities and Differences in Crystal Structures of Selected Cyanido Complexes of W, Fe and Mo
Source: Materials (Basel). 2022 Jun 29;15(13):4586. doi: 10.3390/ma15134586 (PMC9267926; doi:10.3390/ma15134586)
Supplement: Supplementary file 1 [file materials-15-04586-s001.zip]

Archive with 1 entries (1 files):
- materials-1792384-Supplementary.pdf
